# Supplementary material for: Comparative Genomics of Neuroglobin Reveals Its Early Origins
Source: PLoS One. 2012 Oct 25;7(10):e47972. doi: 10.1371/journal.pone.0047972 (PMC3485006; doi:10.1371/journal.pone.0047972)
Supplement: Dataset S1 — Alignment of globin domains in interleaved phylip format. (PHY) [file pone.0047972.s001.phy]

   59    125
AaeGb     QKYTMVASWK GI--SR-AME TTGIHMFIKL FEEHAELLEM FA----NFKE
AmeGb1    QKKLVQNTWA VV--RK-DEV ASGIAVMTAF FKKYPEYQRY FT----AFMD
AgaGb     QKYTMVASWK GI--SR-AME TTGITMFIKL FEEHADLLNM FA----KFKE
DreCygb2  ERGIIKDTWA RV--YA-SCE DVGVTILIRF FVNFPSAKQY FS----QFQD
XlaGbY    DIENINEIWC KI--YA-NPE ESGKTVVIRL FTTYPQTKVY FK----NLKN
NveGb3    QKYLVRETWE TI--EP-QKQ TVGKKAFLRF FDMNPDYQNL FP----EFKS
NveGb4    QKYYIKQSWM GL--ES-NKG ELGIEIFLRL FSENPTLQLM FP----EFRE
NveGb2    ETQLVRKTWA IL--GD-RQV EVGKSLFLRF FEEHPTSKDL FP----EFRN
AaeHb     QRHVLVDAWK LV--KP-DVV THGTNIFLKF FEKNPEYLGY F-----DFSM
CquGb2    QKITLLSAWG LI--KQ-DLD LHGRNIMLLI FREHPHFIPY F-----DFSA
ApiGb3    QKYSMIASWK GI--SR-AME PTGVYMFIKL FEEHQELLQL FT----KFGE
TadGb3    QKAIIRENWQ DV--EE-NMS EVGLYLFSKL FTIAPEYREV FP-----F--
TadGb1    DLQTIRETWA LV--AP-DLK KHGTVLFLRL FEQHPDVQRL FE----KIKD
TadGb2    ERQAIIDSWN AI--ST-EKQ KYGTILFLKL FELEPRVKSL FT----IFDF
BflGb2    QVHGITETWA IL--AQ-DPV ERGVDLFMKI FEEDPDLKKL FY-----FAD
IscGb1    QIFSISKSWK AI--AR-AME PTGIEMFVRL FQEKEDLLDL FE----KFQA
PhucoGb   QKYNLVASWK GI--SR-AME PTGITMFIKL FEQNEELLNL FE----KFRE
PhucoGbD  EKELLIETWK EL--EE-NIA KVGVITFVSL FETHPDVQES FM----SFSG
ApiGb2    QISQLKDSWS VL--AQ-DPS QLASALVIRL FKENPEYQSL FK----RLKN
BflGb13   QRFYLQKSWK TV--AR-KSD QAARTVFLRM LQDNPGLRQK WP----RISL
BflGb8    EKATIRRTWA VA--SR-DMM GNGANILLKM FEINPDTKKV FA----KFRN
BflGb3    QKFHLEKSWK SV--AR-NID RAGMFMFLRL FRDCPEMIEK YP----ELRG
BflGb14   QKFLLLKSWK GV--AR-QIS QCGKTMLIRL FKDDPQLMAV FN---QKFRH
SkoGb     EVAAIKSSWS AV--YD-KKK ESGVTLFVKL FTENPSFKSQ FG----YMSG
ApiGb1    QKELLTEMWK LL--EE-DIA KVGVITFVSL FETHPDVQQS FM----PFKG
CinGb3    ELKLLRDSWD EV--KKLGMK EVGLHIFTGL LNAAPSLRTL FYTIDLPDEE
CinGb2    EIGLLRSSWN EM--KTIGMK ELGLLIFHRL FSDVPRIRKM FYNLELPDDE
TcaGb2    QKYNMLASWK GI--SR-AME STGVCMFLKL FEEHAELLTL FE----KFKE
TcaGb1    EVFLVQSSWD PI--KK-DLT GYGVQLLLFL FKKYPEEQQN FP-----FRD
AcaNgb    QQQLIRASWQ KV--SA-NPL EHGMVLFSRL FDLNPDLLPL FQ---YNCKK
AacNgb    DIAVIRSTWA KVQGSG-SAT DIGRSIFIKF FELDPAAQNE FP-----CKG
BmaGb     QKFVLIKNWK GI--ER-DVT TAGIEMFLKM LTEHPEYYEF F-----NFRN
CelGb     ERILLEQSWR KT--RKTGAD HIGSKIFFMV LTAQPDIKAI F-----GLEK
CinGb1    QVVLLRSSWQ TI--GKLGMS NVGLAVLHRL FNDVPETLPF FHSVLSPTQQ
DreCygb1  DVCVIQDTWK PV--YA-ERD NAGVAVLVRF FTNFPSAKQY FE----HFRE
GgaCygb   EKKVIQETWS RV--YA-NCE DVGVSILIRF FVNFPSAKQY FS----QFKH
HsaCygb   ERKAVQAMWA RL--YA-NCE DVGVAILVRF FVNFPSAKQY FS----QFKH
MmuCygb   ERKAVQATWA RL--YA-NCE DVGVAILVRF FVNFPSAKQY FS----QFRH
XtrCygb   ERGVIKETWA RV--YA-NCE DVGVSILIRF FVNFPSAKQH FS----QFKH
DpuGb     QKYSMLASWK GI--SR-ALE PTGVYMFIKL FEEHKELLNL FT----KFHK
DreGbX    HIRLIKESWR LI--QE-DIA KVGIIMFVRL FETHPECKDV FF----LFRD
HmaGb1    DIYALQGTWL KV--KA-RWF EICTIAFERW LVADPEIRTL FK----GLPD
OlaGbX    QIQMIKDSWK VI--RD-DIA KVGIIMFVRL FETHPECKDV FF----LFRD
TniGbX    QIQMIKDSWK VI--RD-DIA KVGIIMFVRL FETHPECKDV FF----LFRD
XtrGbX    QQQLLVESWR LI--QH-DIA KVGVILFVRL FETHPECKDV FF----LFRD
HmaGb2    EIETLKKSWT TA--KQ-FWN EICTCAFSRW FSTYPEIQSK FG----VYGD
MbrGb     AVKLARKQWK RV--VQ-LVP NWHEVFFSYL FERAPYARTL FP-----F--
NviGb1    QKKLVQNMWA IV--RK-EPI PNGVAIMLAY FKKYPEYQKV FT----HFKD
NveGb1    RKKLVRESWE LI--EP-VKI TIGKRLFTRL FDVNPNMQDT FP----NFKG
DreNgb    DKGLIRDSWE SL--GK-NKV PHGIVLFTRL FELDPALLTL FS---YST-N
GgaNgb    QQALIRESWR RV--SG-SPV QHGVVLFSRL FDLDPDLLPL FQ---YNCKR
HsaNgb    EPELIRQSWR AV--SR-SPL EHGTVLFARL FALEPDLLPL FQ---YNCRQ
MmuNgb    ESELIRQSWR VV--SR-SPL EHGTVLFARL FALEPSLLPL FQ---YNGRQ
XtrNgb    QKELIRESWQ TV--SQ-DQL HHGTVLFSRL FELEPELVFL FQ---YNSSH
OmyNgb1   EKELIRVSWE SL--GK-DKV PHGVIMFSRL FELEPALLNL FH---YNT-N
OmyNgb2   DKELIRGSWE SL--GK-NKV PHGVVMFSRL FELEPALLNL FH---YNT-N
OanNgb    EQELIRESWR SV--NS-NPL EHGMILFTRL FDLEPDLLPL FQ---YNCRQ
OlaNgb    DKELIRGSWE SL--GK-NKV PHGVIMFSRL FELDPALLSL FN---YNT-N
SpuGb     TKQLVKESWK IL--ST-DPG KHGAVMFARL TTQNPIVGRL FP-----FGD

          LKTKEEQATS EE--LQEHAN KVMNTLDEGI R-GLDD-LDT FFEFIHQVGA
          TP-LNELPAN KR--FQAHCA GVITALNNVI D-FLHD-PGL MEASLIGLVE
          LKTKEEQATS EE--LQEHAN KVMNTLDEGI R-GLDD-LDT FFEFIHQVGA
          MEDPEEMEKS SQ--LRKHAR RVMNAINTVV E-NLHD-PEK VSSVLVLVGK
          IATLEEMQVN PG--IRAHGK RVMGALNQVI Q-NLND-WEV VSSALTHLAQ
          LSY-EELQKA NA--LHGHAK RVMKAVENAV M-SIDD-VMS FSAYLEELGR
          YSTLEELKES RS--LQGHTK RVMKVVENAV N-SLED-GHA LMEYLQELGR
          ISN-EKIAES PA--LYGHAR RVMKSVDNAV A-SIEN-VQV YSAYLYELGT
          DYEAKELKDN RS--LHAHAL NVMNFFGAII DYGLDH-PIM YKSSLSKMVI
          DPNNTSLSEN RA--LQAHSL NLIMALGALI EYGLKT-PKM FECTLAKLVK
          LKTRDAQANS ME--LAEHAN KVMTTLDEGI K-ELDD-LDN FFQYLTQVGA
          ----ETTTDN VR--LRVHAT GVMKTVGKAV Q-NLDQ-FSE LQSALSTLGQ
          V--PHDQLAT NEN-FVFHTT RVMETIDHAV K-GIDN-LPA LTVLLKQLGS
          NEPLEDIIQS PH--FRSHAM RFMQSLETGV L-MGFD-KES CDFLFKSLGS
          DGR-ELSRED QR--MRSHGE RVMEAVGAAV D-SLGD-LTA VVPVLTELGA
          LRTKESQRES ME--LAQHAS VVMTTLDEGI N-ALDN-LDY FMSYLHNAGR
          LKTKEQQASS ME--LQEHAM NVMKTVDEAI R-ELDN-LDG FFIYLHQVGS
          V-DIEDLKHS KQ--LRAHAL RVMAFVQKAV A-RLHE-PEK LETLLKELGR
          L-SIDELASN PQ--FMSHAS KVGAALASTI D-HLDK-PEE LEKLLTNLGI
          LTE-EEIPTS PY--IKFLGE RIFDCLDYII D-NLGD-LDH VISELTKLGR
          IPD-DQLRST PR--FRAHVT RVMASISTVV N-SLDD-QEV LLDLFKDIGK
          MDDQEELRNS QF--LQEHSQ RVLDAFDHTI D-SLDD-VDY VIQLLKKIGQ
          LRERDADVLY QDAILDAHAA TVMEALHEAI T-HLDD-SVF VMKVLHDVGK
          VAD-GDMKTL PA--LENHGV KVMDRINEWM G-NLTN-GAE LVKQLKHLGT
          V-DLEDLKHS RQ--LRDHAL RVMAFVQKAV A-RLYE-PDK LETLLRDLGK
          ELTIDVMREN KK--VVAHAT RIANAISKFI K-FLDQ-PDE LEKLLTSLGE
          TLTMEAMRSN QK--MSRHAT RIATSISTYL K-LADQ-PEE LKTFLNGLGE
          LKTKEDQANS LE--LAEHAS TVMNTLDEGI K-ELDN-LDT FFEYLHQVGA
          MPF-EELGAS KK--FHAHCS NVMYAVDSII D-SLKD-GEL LVNILEKIGR
          FSTPQECLSS PE--FLEHIR KVMSVIDAAV T-HMEN-LHC LAEYLANLGK
          -ESLAALKTN VL--LGQHGA KFMEYITTAV N-GLDDYAGK AHGPLTELGS
          IANTAKEKQA SDERLSAHGA AVMKFIGKAI S-QIEN-ADA FFMLLENNGR
          IPT-GRLKYD PR--FRQHAL VYTKTLDFVI R-NLDY-PGK LEVYFENLGK
          TE-IEVLKSN AK--VVRHAS RVGLSIDKII N-LLDN-GEE LVKYLLFLGQ
          LQDPAEMQQN AQ--LKKHGQ RVLNALNTLV E-NLRD-ADK LNTIFNQMGK
          MDDTLEMERS LQ--LRKHAQ RVMGAINTVV E-NLDD-PEK VSSVLALVGK
          MEDPLEMERS PQ--LRKHAC RVMGALNTVV E-NLHD-PDK VSSVLALVGK
          MEDPLEMERS PQ--LRKHAC RVMGALNTVV E-NLHD-PDK VSSVLALVGK
          MEDPLEMEGS VQ--LRKHAR RVMGAVNSVV E-NLGD-PEK ITTVLSIVGK
          LTTRDEQAGS EE--LAEHAV SVMTTLDESI R-SLDN-VDT FILYLHQVGQ
          VEDLERLRTS RE--LRAHGL RVMSFIEKSV A-RLDQ-LER LETLALELGK
          DLHSKDLMKH NS--LKKHAC MIEKTLDQVL L-ILDK-KKE FVNTLIELGK
          VEDLERLRTN RE--LRAHGL RVMSFIEKSV A-RLDQ-PER LEALAVELGK
          VEDLERLRSS RE--LRAHGL RVMSFIEKSV A-RLDQ-QDR LEALAVELGK
          VDDLQALRAN KD--LRAHGL RVLSFVEKSV A-RIAD-CAR LEELALELGR
          NLTMNEVLAS ES--LCIHIR KSVELIEIII K-KVDE-RHE LSEYLIELGK
          --DVDRLQGN SS--LAEHAK RVGQALETAL Q-GLFE-YYS LVEVLEKLGR
          VP-LEELSAN KK--FQAHCL NIVTALNNLI D-SIND-PAL LEANLVAIGE
          -KELKDILNS RS--LYLHAK RVMVAVENAV T-VLDD-AET FESYLINLGG
          CGDAPECLSS PE--FLEHVT KVMLVIDAAV S-HLDD-LHT LEDFLLNLGR
          FASPQECLAA PE--FLDHIR KVMLVIDAAV S-HLED-LPC LEEYLCNLGK
          FSSPEDCLSS PE--FLDHIR KVMLVIDAAV T-NVED-LSS LEEYLASLGR
          FSSPEDCLSS PE--FLDHIR KVMLVIDAAV T-NVED-LSS LEEYLTSLGR
          FSKVQDCLSS AE--FTEHIR KVMTVIDAAV S-SLDC-LSS LDEYLTSLGR
          CGTIQDCLSS PE--FLDHVT KVMLVIDAAV S-HLDN-LHT LEDFLLNLGK
          CSPTQDCLSS PE--FLDHVT KVMLVIDAAV S-HLDD-LHT LEDFLLNLGK
          FSSPRDCLAS PE--FLDHIR KVMLVIDAAV I-HLDD-LSS LEEYLTNLGR
          CGSTQDCLSS PE--FLDHVT KVMLVIDAAV N-HLDD-LHS LEDFLLNLGR
          KNLSYGQLLS NRM-VREHGT KVMKTIGQAV D-TLDN-VDN LVSALKDLGL

          SHRRLP--GF KQ--EYFWRI EEPFL
          RHKKR---GQ TK--EEFQNL KEVML
          SHRRIP--GF KQ--EYFWRI EEPFL
          AHAFKY--KV EP--VYFKIL SGVIL
          RHQDVH--KV GV--NNFQLL FLVIL
          RHKTR---AL KP--SYLEAM HGALM
          RHKTR---QI KPTVSNLQEI SQAIN
          RHQTR---QL SE--EQLKFM GGAFL
          NHKRH---GV SK--PDVAIV CAIIK
          NHKTR---RV TS--QDVKLF GEVML
          THKTIP--GF NP--DYFWKI EVPFL
          FHHRK---AI KF--ENFQAV GQALI
          SHAQY---NV KK--EYFKIG LRISE
          RHHFY---DL KS--EFLDVI PECIL
          LHHKY---GV QP--SYFDTV GAALI
          LHYKIK--GF KK--EYFWHI EGPFL
          SHRKIP--GF KP--DYFLKI EQPFL
          KHVGY---GA KQ--KYVELV GPQFI
          KHKKY---GL SA--KHFQVI GDVLI
          QHSDMN--VM TP--EDVWAI EAAFL
          KHYPA---RV PT--EYFDVI AGAIL
          MHADL---EL KP--DDMWKL EQPFL
          MHQRY---NV DP--SVFLKV EKPFL
          THIAL---KV TE--DNFNAM DSVLM
          KHYHY---GA KQ--KYVDLI GPQFI
          SHARR---QV DP--ESFEYV APVIL
          LHAGH---NV EP--EDFEYL APVML
          SHRRIP--GF KV--EYFWKI EKPFL
          NHHRN---TV KP--ISFWHV KETML
          KHQAV---GV KL--EYFSTV GESLL
          RHKTR---GT TP--ANFGKA GEALL
          QHAHRG--AF RP--EMFWKM ENPFL
          RHVAMQGRGF EP--GYWETF AECMT
          VHVKR---SI PR--KYFSAM GPVLL
          SHALRH--KV DP--VYFKIL AGVIL
          AHALKH--KV EP--VYFKKL TGVML
          AHALKH--KV EP--VYFKIL SGVIL
          AHALKH--KV EP--MYFKIL SGVIL
          SHALKH--KV DP--VYFKIL TGVML
          SHYKIP--GF QK--EYFWKI RNPFL
          SHYRY---NA PP--KYYGYV GAEFI
          LHYRL---GA NH--KYTKGL ALSLQ
          SHYHY---NA PP--KYYNYV GAEFI
          SHYHY---NA PP--KYYSYV GAEFI
          SXYRY---NA PP--RYYQYV GTEFI
          LHHKF---GA EQ--KYATAL GSSFV
          RHFKY---GV EP--EHIDLF EETFY
          RHHRR---GQ TK--EQFLHL KEVIA
          RHLPW---GV TK--DHFGVV GEAFI
          KHQAV---GV NT--QSFALV GESLL
          KHQAV---GV KV--ESFSTV GESLL
          KHRAV---GV KL--SSFSTV GESLL
          KHRAV---GV RL--SSFSTV GESLL
          KHRAV---GV KL--ESFNTV GESLL
          KHQAV---GV NT--QSFAVV GESLL
          KHQAV---GV NT--QSFAVV GESLL
          KHKAI---GV KL--SSFSTV GESLL
          KHQAV---GV ST--QSFAVV GESLL
          RHTQY---GV TK--MHFEPV GQALI
